# Supplementary material for: Resolution of R-loops by INO80 promotes DNA replication and maintains cancer cell proliferation and viability
Source: Nat Commun. 2020 Sep 10;11:4534. doi: 10.1038/s41467-020-18306-x (PMC7484789; doi:10.1038/s41467-020-18306-x)
Supplement: Supplementary file 9 — Source Data [file 41467_2020_18306_MOESM9_ESM.xlsx]

## Sheet: Supp Fig 2b
									Equal amount of extract run on
									home cast 12% Tris-glycine gel
	Marker:
	Bio-Rad
	Precision Plus Protein™
	Gel:
	home cast 7.5% Tris-glycine
	Run in 1X Tris Glycine SDS running buffer
				Probed with anti-Ino80 1:1000,							Probed with anti-actin 1:2500,
				5% non-fat dry milk,							5% non-fat dry milk,
				1 x TBS 0.01% Tween							1 x TBS 0.01% Tween
		Ponceau S stain

## Sheet: Supp Fig 2f
Marker:
Bio-Rad
Precision Plus Protein™
Run on
home cast 12% Tris-glycine gel
				Probed with anti-Myc tag 1:1000,							Reprobed with anti-actin 1:2500,
				5% non-fat dry milk,							5% non-fat dry milk,
				1 x TBS 0.01% Tween							1 x TBS 0.01% Tween

## Sheet: Supp Fig 2g
	Marker:
	Bio-Rad
	Precision Plus Protein™
										Equal amount of extract run on
										home cast 12% Tris-glycine gel
	Gel:
	home cast 7.5% Tris-glycine
	Run in 1X Tris Glycine SDS running buffer
					Probed with anti-Ino80 1:1000,								Probed with anti-actin 1:2500,
					5% non-fat dry milk,								5% non-fat dry milk,
					1 x TBS 0.01% Tween								1 x TBS 0.01% Tween

## Sheet: Figure 3a 
Marker:
Bio-Rad
Precision Plus Protein™
Run on
home cast 12% Tris-glycine gel
	Probed with anti-pChk1-S345, 1:500
	5% BSA,
	1 x TBS 0.01% Tween
	Reprobed with anti-actin 1:2500,
	5% BSA,
	1 x TBS 0.01% Tween

## Sheet: Figure 4b
	Marker:
	Thermo Fisher
	Pageruler-prestained
	Gel:
	4-12% NuPAGE Bis-Tris gel
	Run in 1X MOPS NuPAGE running buffer

## Sheet: Figure 4f and Supp Fig 7c
		Marker:
		Bio-Rad
		Precision Plus Protein™
		Kaleidoscope™ Prestained
		Protein Standards #1610375
		Gel:
		Bio-Rad Criterion 4-20% Tris glycine
		Run in 1X Tris Glycine SDS running buffer
	Red box outlines panel used for Figure S7c
	as immunofluorescence prepared from this exp

## Sheet: Figure 6f
			Marker:
			Thermo Fisher
			Pageruler-plus-prestained
			Gel:
			4-12% NuPAGE Bis-Tris gel
			Run in 1X MOPS NuPAGE running buffer

## Sheet: Supp. Fig 12
	Marker:
	Bio-Rad
	Precision Plus Protein™
	Gel:
	home cast 7.5% Tris-glycine
	Run in 1X Tris Glycine SDS running buffer
